# Supplementary material for: Exploring healthy and climate-friendly diets for Danish adults: an optimization study using quadratic programming
Source: Front Nutr. 2023 Jun 15;10:1158257. doi: 10.3389/fnut.2023.1158257 (PMC10307962; doi:10.3389/fnut.2023.1158257)
Supplement: Supplementary file 1 [file Data_Sheet_1.xlsx]

## Sheet: Table of contents
	Supplementary Material
	Exploring healthy and climate-friendly diets for Danish adults: an optimization study using quadratic programming
	Matilda Nordman*, Anne Dahl Lassen, Anders Stockmarr, Pieter van’t Veer, Sander Biesbroek, Ellen Trolle
	* Correspondence: Matilda Nordman: matnor@food.dtu.dk
	Table of contents:
	Supplementary Table S1	Main food groups and food sub-groups
	Supplementary Table S2	Full results from optimizations
	Supplementary Table S3	Energy contributions from main food groups
	Supplementary Table S4	Results from optimizations with higher constraint for iron
	Supplementary Table S5	Nutrient contents in optimized diets

## Sheet: Supplementary Table S1
Supplementary Table S1 Main food groups, food sub-groups and food items contined in them.
Main group	Food sub-group	Food item
Wheat bread	Bread_wheat_coarse	Crispbread, wheat; Crispbread, knackebrot, wheat, coarse; Wheat bread, with coarse meal, industrially produced; Wheat bread, with coarse meal, for toasting, industrially produced; Rolls, wheat with coarse meal, industrially produced; Rolls, wheat with coarse meal, high fat seeds, industrially produced
Wheat bread	Bread_wheat_fine	Crispbread, knackebrot, wheat, fine; Wheat bread, high fat seeds, industrially produced; Wheat bread, sandwich/toast type, high fat seeds, industrially produced; Baguette, wheat, fine, industrially produced; Wheat bread, for toasting, industrially produced; Rolls, white, industrially produced; Rolls, italien type, industrially produced; Wheat bread, white, industrially produced; Wheat bread, ital…
Rye bread	Bread_rye	Crispbread, knackebrot, rye, fine; Rye bread, dark, industrially produced; Rye bread, dark, whole grains, industrially produced; Crispbread, knackebrot, rye, coarse; Rye bread, dark with high fat seeds and whole kernels, industrially produced; Rye bread, soft, no high fat seeds, industrially produced; Rye bread, with siftings (soft) and high fat seeds, industrially produced; Rye bread, fine with …
Pasta, rice, cereals	Flour_kernels	Potato flour; Wheat flour; Rye flour, dark, whole meal; Bulgur, parboiled, raw; Wheat, kernels, whole/cracked; Corn starch; Coconut meat, desiccated; Corn flour; Wheat bran; Buckwheat flour; Wheat, flour, wholemeal
Pasta, rice, cereals	Oats	Oats, rolled, average values
Pasta, rice, cereals	Breakfastcereals	Corn flakes, average values; Breakfast cereal, müsli, average values; Corn flakes, frosted
Pasta, rice, cereals	Pasta	Pasta, raw; Macaroni, spaghetti, whole meal, raw
Pasta, rice, cereals	Rice	Rice, brown, raw; Rice, parboiled, raw; Rice, polished, raw; Rice flour; Rice bran; Rice groats, brown, raw; Rice groats, raw
Potatoes	Potatoes	Potato, raw; French fries, deepfried, fast food
Vegetables	Veg_darkgreen	Broccoli, raw; Spinach, raw; Broccoli, frozen; Kale, frozen; Spinach, chopped, frozen
Vegetables	Veg_redorange_coarse	Carrot, raw
Vegetables	Veg_redorange_fine	Pepper, sweet, red, raw; Tomato, ripe, raw, origin unknown; Tomato, peeled, canned; Tomato puree; Pumpkin, raw; Pumpkin, canned; Tomato ketchup, bottled; Tomato, dried; Tomato paste, concentrated
Vegetables	Veg_other_coarse	Avocado, raw; Cauliflower, all varieties, raw; Garlic, raw; Onion, raw; Sweetcorn, kernels, canned; Olives, green, pickled, canned; Leek, raw; Brussels sprouts, raw; Brussels sprout, frozen; Cauliflower, frozen; Aubergine, raw; Cabbage, white, raw; Beet, red, canned; Celeriac, celery root, raw; Sugar pea (Snow pea, Mangetout) raw; Cabbage, pointed, raw; Olives, ripe, salted, oil-coated; Parsnip, …
Vegetables	Veg_other_fine	Cucumber, raw; Asparagus, all types, raw; Asparagus, canned; Pepper, sweet, green, raw; Parsley, raw; Butterhead lettuce (US), cabbage lettuce (UK), raw; Lettuce, iceberg (incl. crisphead types), raw; Lettuce, looseleaf, raw; Endive (escarole), raw; Endive (frisee), raw; Chives, raw; Cucumber, large, pickled; Squash, all varieties, raw; Gherkin, pickled; Cabbage, Chinese, raw; Ginger root, raw; C…
Vegetables	Veg_greenpeas	Peas, green, frozen; Peas, green, raw
Vegetables	Veg_mushroom	Mushroom, raw; Mushroom, canned
Fruit and berries	Fruit_berry	Marmalade, all types; Raspberry, raw; Strawberry, raw; Currant, black, raw; Cherry, canned in sugar; Blueberries, raw; Strawberries, frozen, unsweetened; Raspberry, frozen; Gooseberry, raw; Blueberry, frozen, unsweetened
Fruit and berries	Fruit_citrus	Lemon juice, fresh; Orange, raw; Grapefruit, raw; Tangerine, raw; Lemon peel, raw; Lemon, raw
Fruit and berries	Fruit_pome	Pear, raw; Apple, raw, all varieties; Pear, canned
Fruit and berries	Fruit_stone	Cherry, raw; Plum, raw; Peach, raw; Nectarine, raw; Prune, dried plum; Apricot, raw; Peach, canned
Fruit and berries	Fruit_tropical	Banana, raw; Muskmelon, raw; Watermelon, raw; Grape, raw; Papaya, raw; Mango, raw; Persimmon, kaki fruit, raw; Pineapple, raw; Pineapple, canned; Nut, coco, raw; Kiwi fruit, raw; Figs, raw
Fruit and berries	Fruit_dried	Apricot, dried; Fig, dried; Raisin , seedless; Date, dried
Fruit and berries	Fruit_juice	Tomatojuice, canned; Apple juice, canned or bottled; Orange juice, canned; Juice, mixed vegetables, pasteurized
Milk	Milk_lowfat	Milk, skimmed, 0.5 % fat; Milk, skimmed; Milk, skimmed, with chocolate; Milk, skimmed, organic
Milk	Milk_highfat	Milk, whole, konventional (not organic), 3.5 % fat; Milk, partly skimmed, konventional (not organic), 1.5 % fat; Milk, whole, organic, 3.5 % fat; Milk, partly skimmed, organic, 1.5 % fat; Milk, with chocolate, partly skimmed, 1.5 % fat
Other dairy	Dairy_fermented	Milk, buttermilk; Yogurt plain, whole milk; Yoghurt, whole milk, with fruit; Ymer; Ymer, low fat; Junket; Milk, acidophilus cultured from whole milk, 3.5% fat
Other dairy	Dairy_other	Cream, cultured, 18 % fat; Cream, 9 % fat; Cream, whipping, 38 % fat; Cream, cultured, 9 % fat; Cream, cultured, 38 % fat; Cream, 13 % fat
Cheese	Cheese_fresh	Cheese, Quarg, 5 % fidm.; Cheese, Cream, 70 % fidm.; Cheese, cottage, 20 % fidm.; Cheese, unripened, smoked, 10 % fat; Cheese, Cream, 60 % fidm.
Cheese	Cheese_other	Cheese, hard, Parmesan, 32 % fidm.; Cheese, semihard, Feta, 40 % fidm; Cheese, firm, Danbo, 45 % fidm.; Cheese, semihard, Mozzarella, 45 % fidm.; Cheese, semihard, Feta, 50 % fidm; Cheese, processed, 45 % fidm.; Cheese, Danish Blue, 60 % fidm.; Cheese, Brie, 60 % fidm.; Cheese, semihard, Havarti, 60 % fidm.; Cheese, processed, 30 % fidm.; Cheese, firm, Danbo, 30 % fidm.; Cheese, firm, Danbo, 20 %…
Beef and lamb	Meat_ruminant	Veal, medium fat, raw; Beef, brisket, anterior part, raw; Beef, brisket, posterior part, raw; Veal, thin fat, raw; Beef, meat, lean (<5 % fat), raw; Beef, meat, 5-10 % fat, raw; Beef, topside, cap off, raw; Veal, eye of round, salted, boiled; Beef brisket, soaked in brine; Lamb, leg, defatted, raw; Beef, outside, round, raw; Beef, rumpsteak "cap on", raw; Beef, striploin "cap on", raw; Lamb, meat…
Pork	Meat_pork_offal	Sausage, liver sausage; Liver pâté, pork, Danish; Pork, liver paste, Danish, low fat; Pate, liver; Liver, pig, raw; Heart, pork, raw; Kidney, pig, raw
Pork	Meat_pork_processed	Pork, ham, cured, canned; Pork, ham, smoked, boiled; Black pudding, boiled; Sausage, salami; Sausage, salami; Frankfurt sausage, boiled, fast food; Pork, sausage, Danish, raw; Pork, flank, spiced, cooked; Pork, loin fillet, smoked; Pork, saddle, smoked, boiled; Bacon, frying, raw; Pork, mettwurst, smoked; Pork sausage, saveloy type; Pork, ham, boiled, sliced; Pork/beef sausage, saveloy type
Pork	Meat_pork_raw	Pork, hand with rind, raw; Pork, flank, raw; Pork, loin, defatted (approx. 3 mm fat), raw; Pork, collar, defatted, raw; Pork, collar with rind, raw; Pork, loin, lean, raw; Pork, loin with rind, raw; Pork, tenderloin, trimmed, raw; Hare, raw; Pork, loin, lean, raw; Pork, thin belly with rind, raw
Poultry	Meat_poultry	Chicken, flesh only, raw; Chicken, flesh and skin, raw; Duck, flesh and skin, raw; Duck, flesh only, raw; Goose, flesh and skin, raw; Goose, flesh only, raw; Turkey, flesh only, raw; Chicken, hen, flesh only; Chicken, breast, boiled, sliced; Pheasant, flesh and skin, raw; Pheasant, flesh only, raw
Egg	Egg	Egg, chicken, yolk, raw; Eggs, chicken, battery hens, raw; Eggs, chicken, egg white, raw; Eggs, chicken, dried; Eggs, chicken, egg white, pasteurized
Fish and shellfish	Fish_fatty	Salmon, Atlantic, wild, raw; Halibut, greenland, smoked; Salmon, Atlantic, wild, cold smoked; Mackerel, smoked; Mackerel, in tomato sauce, canned; Herring, smoked; Eel, smoked; Rainbow trout, raw; Herring, pickled, canned; Halibut, greenland, raw; Mackerel, raw; Herring, raw; Eel, raw; Cod, liver, canned
Fish and shellfish	Fish_lean_lowmediumclimate	Garfish, raw; Mussels, in water, canned; Cod, fillet, raw; Tuna, in water, canned; Tuna, in oil, canned; Mussel, raw; Tuna, in tomato sauce, canned; Cod, roe, canned; Octopus, raw; Saithe (UK), pollock (US), fillet, frozen; Saithe, raw; Caviar, Danish (roe, lump-sucker)
Fish and shellfish	Fish_lean_highclimate	Crab claws, meat, canned; Shrimp, boiled, shell removed; Shrimp, canned; Plaice, raw; Flounder, raw; Lobster, raw
Legumes	Legumes	Peas, chick/garbanzo, dry, raw; Beans, brown, dried, raw; Beans, white, dried, raw; Soya flour, full fat; Peas, mature, dry, raw
Nuts and seeds	Nuts	Almond, raw; Hazelnut, dried; Walnuts, dried; Nut, pea, oilroasted and salted; Peanut butter
Nuts and seeds	Seeds	Pine nuts, dried; Sunflower seeds, decorticated, dried; Sesame seeds, whole; Sesame seed, decorticated; Linseeds, raw
Meat and dairy substitutes	Substitutes_meat_dairy	Beverages, soy, commercially prepared, unfortified; Tofu
Fat, plant-based	Fat_plant	Mayonnaise; Oil, grapeseed; Remoulade, average values; Olive oil; Remoulade, fatreduced, average values; Mayonnaise, low fat; Plant margarine, 80%, fry/bake; Palm kernel oil; Oil, rape seed (no eruca acid); Margarine, 40 % fat, vegetable fat; Margarine, 80 % fat, table use, vegetable fat; Soyabean oil, refined; Oil, coconut; Margarine, 30 % fat, vegetable fat; Margarine, (less than 50 % fat), ave…
Fat, animal-based	Fat_animal	Butter, salt added; Butter, salt not added; Blended spread, 80% fat; Pig, fat, raw; Lard, pork; Cod liver oil
Water, coffee and tea	Water	Water, tap, drinking, average values; Water, bottled, carbonated
Soft drinks	Soda	Soft drink, sugar added; Soft drink, sugar added; Soft drink, no sugar added, average values; Fruit juice, mixed, sweetened, concentrated; Fruit juice, mixed, unsweetened, concentrated; Non-alcoholic beverage, concentrated (1+5), sugar added; Non-alcoholic beverage (light), concentrated (1+10), no sugar added; Grape juice; Elderberry, juice, concentrated, sugar added
Water, coffee and tea	Coffee_tea_cocoa	Coffee, beverage; Tea, ready-to-drink; Coffee, instant, prepared with water; Cocoa, powder; Coffee, instant, powder
Alcoholic beverages	Alcohol	Wine, white, medium; Wine, red; Beer, lager, alc. 4.4 % by vol.; Spirits, 70 % proof; Port; Vermouth, dry; Vermouth, sweet; Beer, lager, alc. 2.6 % by vol.; Beer, strong, alc. 7.6 % by vol.; Liqueur, coffee with cream; Beer, Danish household, low alcohol; Sherry, dry; Rum; Wine, white, dry; Brandy, cognac; Whisky
Discretionary foods	Discretionary_foods	Sugar, sucrose, white; Liquorice allsorts; Fruit gums; Ice cream, dairy (cream based); Liquorice, average values; Chocolate, milk; Chocolate, bitter; Potato crisps; Onions, chopped and deepfried; Pastry, croissant; Pastry with poppy seeds; Honey; Sweets, boiled; Wheat rusk; Pastilles, sugarfree, unspecified; Chewing gum, sugar added, all types; Chewing gum, no sugar added, all types; Toffees, mix…
Spices and miscellaneous	Spices_miscellaneous	Bouillon, beef, concentrated, cube; Salt, block; Salt, table; Curry powder; Bouillon, beef, cube, prepared; Vinegar; Milk, dry, skimmed, powder; Sakkarin; Yeast, baker`s, compressed; Soya sauce; Bouillon, chicken, prepared; Pepper, black; Mustard, brown, ready made; Mustard, yellow, ready made; Baking powder; Seaweed, kombu, dried; Fructose; Gelatin; Seaweed, agar, dried; Rose hip, dried, powder;…

## Sheet: Supplementary Table S2
Supplementary Table S2 Content of all 50 food sub-groups in the average observed diet and optimized diets. Bold number indicates that food amount in optimization hits upper or lower boundary based on realism constraint.
		Optimized diet
Food sub-group (g/10 MJ)	Average observed diet	Nutri	NutriHealth	GHGE	NutriHealthGHGE
Bread_wheat_coarse	34.3722	41.9164	42.9606	42.0846	58.5947
Bread_wheat_fine	51.3583	62.6846	66.8565	70.2715	101.893
Bread_rye	64.3214	109.06	91.0784	84.1225	102.78
Flour_kernels	24.8025	28.5157	27.8624	30.2996	37.2987
Oats	14.5262	17.8902	17.959	16.9307	23.1624
Breakfastcereals	6.40876	6.78126	6.76369	6.68323	6.54895
Pasta	8.11542	8.41742	8.71604	8.64486	9.75536
Rice	6.54719	6.64663	6.73197	6.64707	6.0885
Potatoes	85.4825	97.6046	94.6801	98.3717	99.0709
Veg_darkgreen	7.30255	7.59556	7.73469	7.17706	7.98177
Veg_redorange_coarse	35.6293	40.3453	43.2307	35.4408	49.9471
Veg_redorange_fine	58.0209	63.9492	79.0876	47.8788	67.387
Veg_other_coarse	55.9372	70.9123	80.6136	53.6541	88.3504
Veg_other_fine	55.6228	60.6907	75.2661	47.0193	71.8741
Veg_greenpeas	8.94153	9.3314	9.76674	8.88027	10.7534
Veg_mushroom	4.18173	4.32851	4.30061	3.95368	3.70624
Fruit_berry	15.2527	15.8517	16.2781	15.2091	15.6739
Fruit_citrus	19.3344	20.1527	21.1122	18.956	22.6265
Fruit_pome	66.9856	79.2943	86.1927	67.5916	112.531
Fruit_stone	15.2192	15.649	16.3241	15.1204	17.6554
Fruit_tropical	63.6021	69.1887	82.131	52.47	61.5485
Fruit_dried	3.20122	3.26733	3.24594	3.22551	3.13907
Fruit_juice	59.2189	60.064	74.716	50.6637	66.8259
Milk_lowfat	162.813	204.239	215.091	112.807	193.582
Milk_highfat	110.01	105.897	113.398	89.4933	118.671
Dairy_fermented	30.6552	30.1785	30.8259	28.9241	31.3575
Dairy_other	16.6706	7.92712	9.20004	15.4945	9.06947
Cheese_fresh	6.52183	6.07795	6.39467	6.12884	5.98403
Cheese_other	38.6974	4.66668	23.0657	8.21392	6.15251
Meat_ruminant	50.515	38.9288	18.5613	5.0515	5.0515
Meat_pork_offal	11.4007	12.0247	7.90982	10.0055	6.34356
Meat_pork_processed	27.5314	24.2404	7.70896	20.3799	5.2588
Meat_pork_raw	49.2471	50.9473	27.2898	27.4763	46.1963
Meat_poultry	29.002	31.6989	42.9289	18.8413	34.9642
Egg	24.9673	30.7931	31.4753	22.6914	36.623
Fish_fatty	16.7882	21.1896	31.6655	15.7129	31.6655
Fish_lean_lowmediumclimate	9.99451	12.1212	11.6421	9.0362	13.2197
Fish_lean_highclimate	9.05883	9.81285	10.2056	4.81061	0.905883
Legumes	1.22475	1.25882	1.2618	1.24153	1.35703
Nuts	6.05706	8.35128	20	6.59478	20
Seeds	0.441604	0.455543	0.453317	0.445114	0.455562
Substitutes_meat_dairy	1.20017	1.20293	1.20645	1.19795	1.20099
Fat_plant	28.0416	38.732	32.4968	41.6523	33.971
Fat_animal	12.2472	1.22472	1.72321	12.2824	2.88449
Water	1221.02	1221.02	1221.02	1221.02	1221.02
Soda	190.083	207.224	178.788	164.326	19.0083
Coffee_tea_cocoa	765.995	765.995	765.995	765.995	765.995
Alcohol	241.442	236.857	220.222	161.582	24.1442
Discretionary_foods	57.8181	29.8974	29.9869	82.8418	25.9205
Spices_miscellaneous	21.8213	21.8213	21.8213	21.8213	21.8213

## Sheet: Supplementary Table S3
Supplemetary Table S3 Energy contributions (E%) from main food groups in average observed diet, Danish plant-rich diet and optimized diets.
			Optimized diet
Food group E%	Average observed diet	Danish plant-rich diet	Nutri	NutriHealth	GHGE	NutriHealthGHGE
Total energy from animal-based foods	33.5001	18.4951	25.4671	24.6522	21.2015	22.1623
Total energy from plant-based foods	66.4999	81.5049	74.5329	75.3478	78.7985	77.8377
Grains and starches
Wheat bread	9.73129	10.9644	11.8948	12.4949	12.7961	18.2879
Rye bread	5.76338	12.8594	9.7897	8.17556	7.55117	9.22595
Pasta, rice, cereals	9.11955	10.9361	10.3182	10.2892	10.4481	12.4912
Potatoes	3.28562	3.86309	3.7583	3.64569	3.78783	3.81476
Vegetables and fruit
Vegetables	3.45682	4.45059	4.05297	4.636	3.22422	4.82245
Fruit and berries	6.38368	8.00526	6.91921	7.78972	5.9062	7.63518
Dairy foods
Milk	5.03383	3.95497	5.63006	5.96984	3.78172	5.73299
Other dairy	2.35993	1.86991	1.50215	1.64165	2.20784	1.64182
Cheese	5.43086	2.42259	0.951056	3.38266	1.41929	1.14076
Protein sources
Beef and lamb	3.65471	0.662529	2.82152	1.3453	0.366128	0.366128
Pork	7.89842	0.866562	7.74775	3.71931	5.31102	4.77074
Poultry	1.76253	2.29052	1.9299	2.6136	1.14709	2.12869
Egg	1.47931	0.939617	1.82777	1.86826	1.34688	2.17381
Fish and shellfish	2.1854	4.27545	2.68673	3.59073	1.90915	3.33549
Legumes	0.18561	6.13001	0.191117	0.191569	0.188492	0.206027
Nuts and seeds	1.69892	10.031	2.306	5.35359	1.84361	5.35419
Meat and dairy substitutes	0.0298833	0.0252756	0.030006	0.0300937	0.0298815	0.0299575
Fats
Fat, plant-based	8.09219	7.71566	11.1973	9.39474	12.0415	9.82091
Fat, animal-based	3.69509	1.21295	0.370174	0.520841	3.71237	0.87184
Discretionary foods and beverages
Discretionary foods	9.98493	3.25066	5.17245	5.18793	14.3322	4.48442
Soft drinks	2.46229	0.708603	2.68916	2.32014	2.13246	0.246672
Alcoholic beverages	5.43354	1.6975	5.33994	4.9649	3.64286	0.544331
Water, spices and stimulants
Water, coffee and tea	0.636719	0.632852	0.637864	0.637864	0.637864	0.637864
Spices and miscellaneous	0.235504	0.234474	0.235928	0.235928	0.235928	0.235928

## Sheet: Supplementary Table S4
Supplementary Table S4 Content of all food sub-groups in the average observed diet and optimized diets with higher constraint for iron. Bold number indicates that food amount in optimization hits upper or lower boundary based on realism constraint.
		Optimized diet
Food sub-group (g/10 MJ)	Average observed diet	Nutri-Iron	NutriHealth-Iron	GHGE-Iron	NutriHealthGHGE-Iron
Bread_wheat_coarse	34.3722	41.3249	53.7395	42.0846	90.0404
Bread_wheat_fine	51.3583	33.1011	29.5524	70.2715	57.5493
Bread_rye	64.3214	119.999	119.999	84.1225	119.999
Flour_kernels	24.8025	16.6647	12.3275	30.2996	5.74292
Oats	14.5262	32.385	49.0975	16.9307	51.8511
Breakfastcereals	6.40876	8.60279	10.3615	6.68323	12.6387
Pasta	8.11542	8.69835	10.0743	8.64486	12.4204
Rice	6.54719	6.06478	5.22964	6.64707	1.79299
Potatoes	85.4825	175.733	175.733	98.3717	175.733
Veg_darkgreen	7.30255	9.51506	11.3687	7.17706	14.8142
Veg_redorange_coarse	35.6293	42.0807	43.3606	35.4408	41.6624
Veg_redorange_fine	58.0209	90.2173	108.766	47.8788	83.2265
Veg_other_coarse	55.9372	96.9	103.796	53.6541	103.796
Veg_other_fine	55.6228	93.4707	109.735	47.0193	109.735
Veg_greenpeas	8.94153	11.4281	14.7033	8.88027	20.193
Veg_mushroom	4.18173	4.19699	4.27232	3.95368	2.53428
Fruit_berry	15.2527	16.1326	16.5399	15.2091	15.0371
Fruit_citrus	19.3344	18.874	20.296	18.956	24.0518
Fruit_pome	66.9856	53.5287	65.8387	67.5916	104.529
Fruit_stone	15.2192	15.1295	16.7639	15.1204	20.2487
Fruit_tropical	63.6021	58.1567	78.1243	52.47	25.3488
Fruit_dried	3.20122	3.82775	4.25937	3.22551	4.7848
Fruit_juice	59.2189	69.2481	98.1777	50.6637	106
Milk_lowfat	162.813	188.685	93.0879	112.807	200.989
Milk_highfat	110.01	93.8757	56.1338	89.4933	85.4371
Dairy_fermented	30.6552	28.5307	24.8949	28.9241	26.2161
Dairy_other	16.6706	8.75208	12.1282	15.4945	1.66706
Cheese_fresh	6.52183	5.58139	6.04571	6.12884	4.30499
Cheese_other	38.6974	3.86974	29.2724	8.21392	3.86974
Meat_ruminant	50.515	91.7687	11.7589	5.0515	5.0515
Meat_pork_offal	11.4007	34.08	34.9981	10.0055	34.9981
Meat_pork_processed	27.5314	23.8518	2.75314	20.3799	7.56863
Meat_pork_raw	49.2471	4.92471	4.92471	27.4763	5.24105
Meat_poultry	29.002	12.5057	48.5874	18.8413	37.2262
Egg	24.9673	48.9083	48.9083	22.6914	48.9083
Fish_fatty	16.7882	13.6194	31.6655	15.7129	31.6655
Fish_lean_lowmediumclimate	9.99451	9.03128	14.2638	9.0362	17.6161
Fish_lean_highclimate	9.05883	6.9591	9.26388	4.81061	0.905883
Legumes	1.22475	1.37727	1.59392	1.24153	2.10595
Nuts	6.05706	9.16102	20	6.59478	20
Seeds	0.441604	0.476861	0.503792	0.445114	0.575274
Substitutes_meat_dairy	1.20017	1.2162	1.23936	1.19795	1.26382
Fat_plant	28.0416	34.8526	23.5973	41.6523	35.94
Fat_animal	12.2472	1.41216	5.89257	12.2824	1.22472
Water	1221.02	1221.02	1221.02	1221.02	1221.02
Soda	190.083	225.144	30.0309	164.326	19.0083
Coffee_tea_cocoa	765.995	765.995	765.995	765.995	765.995
Alcohol	241.442	277.764	277.764	161.582	24.1442
Discretionary_foods	57.8181	12.743	5.78181	82.8418	5.78181
Spices_miscellaneous	21.8213	21.8213	21.8213	21.8213	21.8213

## Sheet: Supplementary Table S5
Supplementary Table S5 Nutrient contents in optimized diets. Bold number indicates limiting nutrient in optimization.
		Optimized diet
	Recommendation	Nutri	NutriHealth	GHGE	NutriHealthGHGE
Energy, kJ	10000	10000	10000	10000	10000
Protein, E%	15	15.6639	15.6154	11.8783	15.0652
Carbohydrates, E%	52-53	51.0423	51.2091	52.2468	52.9328
Added sugar, E%	≤ 10	6.80177	6.59154	10.6508	4.05317
Dietary fiber, g	≥ 30	30	30.8382	26.9625	35.5127
Fat, E%	32-33	33.4164	33.3128	35.9797	32.139
Saturated fat, E%	≤ 10	10.4426	10.4103	12.8116	9.42117
n-3 fatty acids, E%	≥ 1	1.26834	1.29722	1.22305	1.28738
MUFA, E%	10-20	12.4802	12.4669	12.7618	11.9698
PUFA, E%	5-10	6.57363	6.66028	6.50935	6.85054
ALA, E%	≥ 0.5	0.990315	0.911827	1.00899	0.935483
Vitamin A , RE µg	≥ 800	1390.19	1277.57	1336.97	1230.44
Vitamin E, alfa-TE	≥ 9	11.5013	13.1987	11.2824	13.6582
Thiamine, mg	≥ 1.2	1.76942	1.54194	1.41631	1.79757
Riboflavin, mg	≥ 1.4	1.89012	1.94322	1.50944	1.84152
Niacin, NE	≥ 16	37.5833	36.8683	28.1447	35.6146
Vitamin B6, mg	≥ 1.3	2.04896	2.06528	1.57933	2.00863
Folate, µg	≥ 450	461.003	499.321	400.995	513.104
Vitamin B12, µg	≥ 2	6.95422	7.01448	4.86631	6.33293
Vitamin C, mg	≥ 80	149.665	163.303	127.962	155.388
Vitamin D, µg	≥ 14	4.77529	6.20514	3.65031	6.2189
Sodium, mg	≤ 2400	3831.71	3768.81	3610.33	3809.68
Potassium, mg	≥ 3500	4015.97	4107.77	3381.53	4053.22
Calcium, mg	≥ 1000	1000	1157.86	873.975	1000
Magnesium, mg	≥ 320	422.2	444.761	374.044	446.803
Phosphorous, mg	≥ 800	1559.79	1626.51	1276.18	1595.35
Iron, mg	≥ 11.4	12.488	11.9637	10.809	12.0887
Zinc, mg	≥ 9	11.6326	11.2275	8.92832	10.9477
Iodine, µg	≥ 170	218.007	221.41	183.766	214.353
Selenium, µg	≥ 57	57	57.5665	42.8866	57
Alcohol, g	≤ 17.1	14.616	13.5895	9.97135	1.49122
